# Supplementary material for: Extra-Virgin Olive Oil and Its Minor Compounds Influence Apoptosis in Experimental Mammary Tumors and Human Breast Cancer Cell Lines
Source: Cancers (Basel). 2022 Feb 11;14(4):905. doi: 10.3390/cancers14040905 (PMC8870719; doi:10.3390/cancers14040905)
Supplement: Supplementary file 1 [file cancers-14-00905-s001.zip]

Archive with 1 entries (1 files):
- cancers-1403976-supplementary.pdf
